# Supplementary material for: Short-Term Treatment with Rho-Associated Kinase Inhibitor Preserves Keratinocyte Stem Cell Characteristics In Vitro
Source: Cells. 2023 Jan 17;12(3):346. doi: 10.3390/cells12030346 (PMC9913223; doi:10.3390/cells12030346)
Supplement: Supplementary file 1 [file cells-12-00346-s001.zip]

Archive with 1 entries (1 files):
- cells-2134336-supplementary.pdf
